# Supplementary material for: 5-AzaCytidine Promotes Somatic Embryogenesis of Taxodium Hybrid ‘Zhongshanshan’ by Regulating Redox Homeostasis
Source: Plants (Basel). 2025 Apr 30;14(9):1354. doi: 10.3390/plants14091354 (PMC12073654; doi:10.3390/plants14091354)
Supplement: Supplementary file 1 [file plants-14-01354-s001.zip]

Archive with 1 entries (1 files):
- plants-3569876-supplementary.pdf
